# Supplementary material for: Young bone marrow transplantation preserves learning and memory in old mice
Source: Commun Biol. 2019 Feb 20;2:73. doi: 10.1038/s42003-019-0298-5 (PMC6382867; doi:10.1038/s42003-019-0298-5)
Supplement: Supplementary file 2 — Supplementary Data 1 [file 42003_2019_298_MOESM2_ESM.xlsx]

## Sheet: Fig 1
Figure 1
	Figure 1c. Open field activity (first 20 min)					Figure 1d. Open field distance (m; 5 min in first 20 min)						Figure 1e. Open field speed (cm/s; first 20 min)
	YC	OC	OB	YB		YC	OC	OB	YB			YC	OC	OB	YB
	411	200	68	162		10.86	2.85	8.44	13.11			3.8	1	2.9	4.6			Experiment 1
	375	43	91	192		15.79	6.35	8.82	12.91			5.9	2.1	3	4.5			Experiment 2
	375	142	109	111		17.99	2.51	7.9	19.59			6.6	0.8	2.7	6.8			Experiment 3
	377	66	72	172		10.65	6.32	6.88	14.91			3.8	2.1	2.3	5.3
	382	152	37	188		13.83	15.59	9.1	7.36			4.8	5.5	3.2	2.5
	390	197	86	142		13.37	10.39	14.85	14.72			5	3.6	5.1	5.4		YC	Young control
	212	84	79	112		15.1	9.6	12.47	13.26			5.6	4	4.3	4.5		OC	Old control
	316	32	129	126		13.36	1.9	3.1	22.38			4.8	1.2	4.3	7.6		OB	Old bone marrow
	209	243	132	162		17.94	6.9	4.2	10.5			6.4	2.3	6.2	7.8		YB	Young bone marrow
	269	108	142	138		14.82	3.1	5.5	15.6			5.3	1.2	1.8	5.1
	279	143	140	209		22	7.5	3.5	7.7			6.2	3.2	3.2	8.2
	418	130	36	195		18.7	9.1	1.8	5.2			5.1	4.3	3.7	8.3
	333	128	82	315		22	4.1	4.1	5.2			6.4	2.1	1.8	6.1
	310	169	194	228		19	1.5	3.7	8.3			5.3	0.7	0.5	4.4
	248	210	130	353		19.9	2.1	6.5	9.7			5.2	1.5	2.4	5.6
	338	150	150	486		19	5.3	6.2	12.4			5	3.7	2.7	8.2
	171	241	193	144		10.5	7	7.1	5.4			2.3	0.4	4.3	6.1
	258	174	99	213		15.7	6.1	6.7	6			4.2	3.9	3.9	5.7
	255	175	102	219		10.4	6.1	1.7	13.9			2.9	3.2	0.6	6.9
	322	162	37	409		13.2	8.3	3.9	14.3			8.1	2.7	2.1	8.7
	470	147	165	312		13.7	5.3	9.4	12.4			3.7	1.4	1.5	6.4
	182	247	185	467		21.2	4.8	6.4	8.7			6.2	2	1.7	4.7
	210	65	72	108		16.4	10.3	7.3	14.2			7.4	4.3	4.6	6.1
	287	146	384	341		15.2	7.4	9.6	9.7			4	3.9	3.7	4
	131	183	129	256		11.9	1.7	4.5	15.8			3.8	0.4	3.3	5.7
	255	174	200	221		17.5	8.4	4.7	11.5			5.2	0.6	2.6	6.2
	193	117	54	196		8.3	8.5	1.8	17.3			2.3	5.2	0.6	6.7
	252	136	36	374		12.8	7.8	7.2	25.4			7.3	0.3	2.6	8.6
	231	78	191	246		12.5	7.1	2.1	14.5			4.9	4.8	2.7	4.9
	231	154	68	197		16	12.9	3.4	16.8			5.6	6.3	1.9	5
	364	191	274	183		24.7	4.8	8.2	17.4			6.9	3.2	3.7	7.3
	215	154	212	336		8.7	3.1	4.4	18.5			3.2	2.6	6.2	8.4
	227	72		217		10	7.6	10.6	7.1			4.5	6.6	4.1	4.7
	415	143		193		14.4	8.9	2.2	10			8	2.7	3.8	7.7
	262	175		356		6.4	8.8	3.6	12.4			4.2	2.2	5.2	8.2
	384	109		288		12.3	5.7	4	14.4			6.8	2.5	2.1	6.8
	212	143		199		9.3	4.7	6.8	12.3			5.4	3.3	5.1	6
	386	128		232		12.2	8.2	6.3	11.7			6.8	6.4	2.9	7.3
	329	103		176		11.3	6.3	9.7	14.7			8.1	2.2	1.6	4.4
	432	64		143		11.4	3.1		16.4			8.2	4.4		8.3
		67		189		24	5.3		15.4			6.4	6.3		7.9
		141		250		18	5.4		8.9			4.2	1.1		8.3
		264		161		16.8	7.6		11.6			3.1	2.6		9.7
						17	12.7		15.2			8.1	1.9		8.7
	n=32-43 animals/group					12.5	6.9		16.3			5.3	1.7		8.1
						21	4.3		13.8			9.1	4.6		9.1
						9.2	7.2		11.2			7.1	4.1		4.7
						13.3	2.8		10.1			2.4	3.3		2.6
						13	9.4		9.4			8.2	2.2		6.2
						16.6			14.6			9.1			5.4
									17.3						8.3
						n=39-51 animals/group						n=39-51 animals/group

## Sheet: Fig 2
Figure 2
	Figure 2a. Y-maze percent alternation									Figure 2b. Context dependent fear conditioning							Figure 2c. Cue dependent fear conditioning
	YC	OC	OB	YB			Experiment 1			YC	OC	OB	YB				YC	OC	OB	YB
	85	57	42	57			Experiment 2			43.87	15.17	41.26	63.09				86.92	54.63	50.44	44.89
	71	42	28	57			Experiment 3			21.87	33.17	21.88	49.24				74.44	45.19	27.72	37.67
	57	42	42	57						25.43	48.72	22.61	46.78				87.26	67.14	87.8	29.66
	57	57	57	71						60.56	33.5	27.28	26.44				59.31	72.2	6.32	87.69
	42	42	71	71		YC	Young control			83.11	16.34	36.22	71.89				84.24	31.28	18.1	86.63
	71	28	57	71		OC	Old control			74.86	33.73	44.83	36.11				37.14	14.46	38.3	52.6
	57	42	42	57		OB	Old bone marrow			84	15.17	45.78	40.17				34.58	22.36	65.9	18.34
	71	57	71	71		YB	Young bone marrow			67.19	33.17	24.19	29.33				65.81	59.14	46	48.92
	85	42	57	71						54	31.1	37.54	74.63				77.32	74.12	80.1	19.12
	57	57	57	57						72.44	14.2	21.22	64.8				62.84	56.19	18.6	82.43
	71	71	28	57						63.91	25	23.11	53.64				59.66	49.14	64.16	20.92
	42	57	71	42
	100	57	28	71						n=11 animals/group							n=11 animals/group
	28	14	57	100
	71	28	42	100
	85	42	57	100		Figure 2d. Barnes maze training days 1-4, # of errors
	100	42	42	28		Day 1					Day 2					Day 3					Day 4
	100	42	71	71		YC	OC	OB	YB		YC	OC	OB	YB		YC	OC	OB	YB		YC	OC	OB	YB
	85	57	85	57		10	37	15	25		1	10	1	9		10	12	5	1		4	4	2	12
	85	71	57	14		27	12	24	9		2	7	13	28		3	12	18	2		14	8	8	6
	71	57	28	50		27	16	26	20		12	18	12	23		4	10	18	7		9	15	19	12
	85	57	57	75		33	34	23	17		13	10	20	19		16	15	20	13		9	3	5	7
	71	71	57	85		19	7	33	32		21	9	12	13		6	14	4	10		1	11	5	15
	85	28	57	42		29	21	20	26		14	9	28	5		12	13	3	11		12	35	13	9
	57	57	71	57		21	24	27	28		23	8	26	16		8	13	10	2		16	8	12	4
	57	57	14	71		2	31	34	30		5	18	15	11		9	16	18	2		4	12	10	11
	71	71	42	71		27	37	28	21		11	16	22	8		4	18	17	8		3	14	15	3
	85	57	42	28		31	18	18	22		16	15	24	13		9	12	16	16		4	9	17	7
	42	57	85	57			13	17	19			16	23	7			10	15	9			7	10	6
	71	71	42	42			20	24	14			15	18	10			17	14	9			3	6	8
	85	57	57	100			11		26			14		14			13		16			9		8
	85	42	57	85					29					17					4					4
	42	42	57	85					31					12					12					2
	71	42	85	71
	57	57	42	57		n=10-15 animals/group					n=10-15 animals/group					n=10-15 animals/group					n=10-15 animals/group
	71	42	28	71
	28	28	57	42
	57	42	85	57		Figure 2e. Barnes maze test day 7, # of errors							Figure 2f. Barnes maze reversal days 8-9, # of errors
	57	57	42	100		Day 7							Day 8					Day 9
	42	42	28	57		YC	OC	OB	YB				YC	OC	OB	YB		YC	OC	OB	YB
	85	57	71	42		7	14	4	7				7	2	3	19		3	15	16	13
	42	57	42	85		1	19	14	8				25	21	32	14		12	21	27	4
	57	57	42	71		8	2	15	10				13	5	19	16		2	8	14	4
	71	42	28	57		2	21	18	18				2	28	6	1		18	25	21	4
	71	57				6	32	28	13				16	8	14	1		4	10	18	11
	57	71				7	13	13	19				22	6	15	14		6	34	10	6
						8	19	19	6				14	18	14	3		2	4	15	1
	n=44-46 animals/group					2	18	16	9				6	19	18	19		8	21	18	11
						1	25	22	2				8	12	12	27		1	17	15	1
						12	26	8	8				10	19	10	32		3	12	14	14
							17	10	2					23	12	8			15	18	24
							6	7	5					4	10	11			8	6	1
							16		12					13		10			14		8
									7							12					9
									9							16					12
						n=10-15 animals/group							n=10-15 animals/group					n=10-15 animals/group

## Sheet: Fig 3
Figure 3
	Figure 3a. NeuN cells in CA1									Figure 3b. NeuN cells in CA3							Figure 3c. DCX+ cells
	YC	OC	OB	YB			Experiment 2			YC	OC	OB	YB				YC	OC	OB	YB
	68134	63602	50242	40320			Experiment 3			21979	11182	15687	17561				20146	647	204	0
	31625	61015	42934	48352						22711	12001	6489	18292				16921	421	0	192
	51554	45297	36225	45769		YC	Young control			17639	10552	10080	14553				17412	306	0	252
	42021	43564	23142	41681		OC	Old control			24192	11592	13860	13324				11664	843	104	0
	48037	41343	36036	32130		OB	Old bone marrow			9198	12631	13607	22617				10992	258	0	0
	69472	32317	44214	59114		YB	Young bone marrow			23711	9765	10647	9922				15632	366	125	266
										10684	19684	19045	20484
	n=6 animals/group, numbers calculated from 8-10 sections per animal									21756	11042	11394	19699				n=6 animals/group, numbers calculated from 8-10 sections per animal
										n=8 animals/group, numbers calculated from 8-10 sections per animal
	Figure 3d. VGlut + Homer1									Figure 3e. Dendritic spine density							Figure 3g. C3 + Homer1
	Raw data									YC	OC	OB	YB				Raw data
	YC	OC	OB	YB						1.91521	0.601214	0.638774	0.931306				YC	OC	OB	YB
	13667.2	10388	7758.67	10572.3						1.71996	0.607568	0.668273	0.975229				9998.17	16435.3	14433.8	13543.5
	12459.2	11859.2	10916	14116.5						1.84385	0.759422	0.72752	1.14461				13477.8	18090.8	14456.7	10532.2
	15915.7	7623.83	8267.5	12020.2						1.8474	0.869452	0.698609	0.965186				8778.17	16209.2	17625.2	10962.7
	18377.3	8296.83	6071.53	14224.2						1.85245	0.735111	0.438027	1.05614				9164.83	14104.2	14506.7	13677
	17234.3	9938.72	12845.3	15192.8													12583.1	17384.3	18329.5	13123.4
	14990.3	10483.5	9637.02	12160.2						n=5 animals/group, secondary and tertiary spines of 5 neurons per animal							9253.36	14093.7	17236	11462.4
	15483.2	10098.6	7174.95	8829.43													8601.29	17284.1	14352.5	9638.72
	17284	7192.43	11928.6	12185.3													10286.1	18153.3	14734.7	12970.5
										Figure 3f. Relative C1qa and C3 mRNA expression
	Number of VGlut1 + Homer1 intersections presented as a percentage of mean YC									C1q							Number of C3 + Homer1 co-stained cells presented as a percentage of mean YC
	YC	OC	OB	YB						YC	OC	OB	YB				YC	OC	OB	YB
	0.871831	0.662653	0.494927	0.674411						1.23926	2.86552	1.75064	1.57858				0.973733	1.60066	1.40573	1.31902
	0.794773	0.756499	0.696334	0.900494						1.14232	4.12569	4.02422	2.20941				1.31262	1.76189	1.40795	1.02574
	1.01526	0.486326	0.527385	0.766769						1.21927	2.32196	3.95926	0.901502				0.854916	1.57863	1.71654	1.06767
	1.17229	0.529257	0.387304	0.907362						0.592304	2.21518	3.53688	0.891569				0.892574	1.37362	1.41282	1.33202
	1.09938	0.633993	0.819405	0.969154						0.806843	4.09545	3.31602	0.750254				1.22549	1.69308	1.78513	1.2781
	0.956237	0.668747	0.614747	0.775701													0.901196	1.3726	1.67864	1.11634
	0.987675	0.644194	0.457691	0.563231						C3							0.83769	1.68332	1.39781	0.938726
	1.10255	0.458807	0.760925	0.7773						YC	OC	OB	YB				1.00178	1.76797	1.43503	1.26322
										0.359877	1.11994	1.0271	0.523568
	n=8 animals/group, Vglut+Homer1 intersection counted from 6 sections/animal									0.279723	1.49732	1.56429	0.696077				n=8 animals/group, C3+Homer1 co-stained cells counted from 6 sections/animal
										0.969101	1.13202	1.42216	1.09899
										2.14745	0.79959	0.487283	1.27626
										1.24385	1.71078	1.11702	1.49631
										n=5 animals/group

## Sheet: Fig 4
Figure 4
	Figure 4a. GFAP+ cells/field									Figure 4b. Relative Gfap mRNA expression						Figure 4c. Astrocyte area (mm2)						Figure 4d. Astrocyte perimeter (mm)
	YC	OC	OB	YB						YC	OC	OB	YB			YC	OC	OB	YB			YC	OC	OB	YB
	42	39.6667	42	35			Experiment 2			0.987342	2.00427	3.51391	2.5365			14.31	26.27	18.17	20.9			19.56	24.2	22.42	22.89
	42.6667	42.6667	33.6667	37.3333			Experiment 3			0.849768	3.26415	2.4474	0.792873			14.29	19.3	20.6	17.49			19.57	22	24.91	21.08
	47.3333	43.6667	41.3333	48.6667						1.27653	3.28913	3.22611	0.992227			19.81	30.42	25.56	22.66			24.96	29.44	27.95	23.51
	39.3333	41	34.3333	34.6667		YC	Young control			1.12327	4.3625	2.39287	1.05661			19.76	34.68	27.69	29.34			23.02	30.53	26.92	29.42
	41.24	37.15	41.22	42.19		OC	Old control			0.763089	6.78913	5.079	1.1783			17.12	24.73	28.49	18.46			21.18	25.54	28.29	22.5
	38.14	43.16	38.27	33.74		OB	Old bone marrow
	37.27	39.24	36.42	36.19		YB	Young bone marrow			n=5 animals/group, each animal run in duplicate and averaged						n=5 animals/group						n=5 animals/group
	42.05	42.68	31.9	41.22
	n=8 animals/group, 3 sections/animal, 2 pictures/section
	Figure 4e. Iba1+ cells/field					Figure 4f. Relative Iba1 mRNA expression						Figure 4h. Average soma area of Iba1+ cells					Figure 4i. Average process complexity index					Figure 4j. Average process length (mm)
	YC	OC	OB	YB		YC	OC	OB	YB			YC	OC	OB	YB		YC	OC	OB	YB		YC	OC	OB	YB
	17.4	16.4	16.8	17.2		1.22352	1.92717	1.29493	1.8251			29	42.5	47.5	29		8136.53	983.505	3409.57	2473.73		83.775	51.65	64.25	87.375
	17.8	20.4	18.6	20.8		0.519	0.8463	0.949367	1.4584			27	50.5	42.5	25.5		2859.39	759.368	1131.53	4087.79		75.075	46.95	57.625	79.575
	16.2	18.6	16	18.4		0.8569	0.6338	0.26317	1.131			20.5	45	37	35.5		2358.63	2148.8	579.982	4414.9		104.375	66.875	52.925	105.4
	17.2	16.4	17	14.6		1.5475	0.6257	0.870275	0.841			29	45	39.5	20		10888.3	3306.46	1328.52	15629.5		82.9975	63.725	66.1	65.375
	15.2	21.2	14.3	14.3		0.8531	0.9949	0.365472	1.2473			23.5	26.5	35.5	23		6459.39	805.773	962.602	4132.51		62.525	48.175	39.125	71.4
	18.4	14.6	21.2	16.7								28	34	30.5	22.5		7145.45	1012.67	998.542	4243.86		110.584	58.412	51.231	76.157
	18.3	17.1	23.4	22.5		n=5 animals/group, each animal run in duplicate and averaged
	14.9	16.2	19.1	16.4								n=6 animals, 4-7 microglia per animal (~2-3 sections)					n=6 animals, 4-7 microglia per animal (~2-3 sections)					n=6 animals, 4-7 microglia per animal (~2-3 sections)
	n=8 animals/group, 3 sections per animal
	Figure 4k. % of Iba1+ cells positive for CD68					Figure 4l. Relative Cd68 mRNA expression						Figure 4m. % of Iba1+ cells positive for LAMP1
	YC	OC	OB	YB		YC	OC	OB	YB			YC	OC	OB	YB
	0.15	0.44	0.46	0.24		1.07538	4.17115	1.82517	1.42482			0	0.625	0.315	0.1
	0.13	0.35	0.38	0.31		0.1957	3.49754	2.53337	0.898182			0	0.535	0.235	0.055
	0.18	0.32	0.38	0.32		1.17147	2.7231	3.39105	1.44945			0	0.4	0.605	0.125
	0.11	0.45	0.46	0.25		1.0651	3.61904	0.841023	0.482248			0.225	0.505	0.255	0.04
	0.16	0.27	0.42	0.26		1.49235	2.96087	3.17338	0.832567			0.395	0.365	0.42	0.07
	0.12	0.41	0.35	0.29								0.1	0.46	0.32	0.38
	0.14	0.51	0.33	0.22		n=5 animals/group, each animal run in duplicate and averaged						0	0.49	0.37	0.33
	0.15	0.33	0.28	0.33								0.33	0.36	0.64	0.18
	n=8 animals/group, 2 images per section											n=6 animals/group, 2 images per section

## Sheet: Fig 5
Figure 5
	Figure 5a. CCL11 levels in plasma					Figure 5a. b2M levels in plasma					Figure 5b. NeuN+ cells								Figure 5c. VGlut1 + Homer1
	YC	OC	OB	YB		YC	OC	OB	YB		NeuN+ cells in CA1		NeuN+ in CA3						Raw data			Normalized to mean PBS
	529.232	884.895	926.877	724.539		1.079	3.009	2.603	2.711		PBS	CCL11	PBS	CCL11					PBS	CCL11		PBS	CCL11
	317.785	850.444	613.884	926.726		1.516	3.056	2.08	2.058		55454	71350	23845	21892			Experiment 1		11231.2	20318.7		0.642289	1.16198
	353.361	1359.32	911.857	900.472		0.97	1.511	2.831	3.081		42360	38316	27783	11371			Experiment 2		23430	23328		1.33992	1.33408
	440.474	1216.13	836.155	948.718		1.392	2.162	2.135	2.439		35793	57819	27552	19325					16631.8	11765.2		0.951137	0.672827
	440.334	881.234	831.59	585.006		1.469	1.562	3.254	2.495		72660	52751	34807	25871					15653	15342.7		0.895165	0.877417
	498.473	889.116	1316.66	729.185		1.347	3.077	2.873	2.76		51140	61664	13450	31185					18719.5	12691.5		1.07053	0.725802
	252.009	964.476	849.435	793.326		1.352	1.869	2.738	2.823		76528	43458	34303	19530					17082.8	12141		0.976934	0.69432
	407.813	837.445	865.663	453.285		0.819	1.736	1.546	2.042		40262	31592	29389	13584					14008	8820.33		0.80109	0.504418
	469.616	744.041	1113.37	395.206		1.464	2.019	0.923	2.186		61098	64102	41517	21353					22417.2	13541.3		1.28199	0.774402
	473.728	766.921	659.53	388.219		1.842	2.461	1.564	3.006		63250		34925	11829					26042.2	13899.7		1.4893	0.794895
	388.169	656.256	904.125	338.049		0.918	3.195	3.217	1.452				27544	28292					19464.8	11005.7		1.11316	0.629393
	689.242	688.576	603.631	360.906		2.182	2.995	2.867	2.062				28936	19949					17650.2	12392.3		1.00938	0.708693
	484.325	1171.93	1125.56	406.156									15583	16272					15723.8	12085.5		0.899215	0.691146
	453.834	1214.6	1084.35	415.769		n=12 animals/group							44922	22928					15946	18563.7		0.911921	1.06162
	382.948	688.282	631.11	603.021									36704	30683					10806	12807.8		0.617974	0.732455
	453.199	534.473	767.532	642.482			Experiment 2						22911	12849
	485.486	1111.32	1018.31	636.38			Experiment 3						20948	22819					n=14 animals/group
	414.654	1100.31	882.068	684.288									33189	20485
	281.988	778.505	786.58	721.93		YC	Young control						10822											Figure 5h. Process complexity index of Iba1+ cells
	543.911	752.46	581.362	412.955		OC	Old control																	PBS	CCL11
						OB	Old bone marrow				n=8-18 animals/group													4240.36	668.01
	n=20 animals/group					YB	Young bone marrow																	2454.81	1494.47
																								1542.16	1711.49
																								9034.78	1309.48
	Figure 5d. Dendritic spine density					Figure 5e. Homer1 + C3							Figure 5f. % of Iba1+ cells positive for Cd68					Figure 5g. % of Iba1+ cells positive for LAMP1						10145	2542.93
	PBS	CCL11				Raw data			Normalized to mean PBS				PBS	CCL11				PBS	CCL11					1672.43	811.918
	1.83257	0.959791				PBS	CCL11		PBS	CCL11			0.27	0.34				0	0.25					1578.39	906.382
	1.75163	0.942938				13058.2	8953.5		1.16638	0.799742			0.17	0.37				0	0					2046.29	1217.4
	1.7954	0.818426				7328.5	19323		0.654594	1.72596			0.1	0.16				0.2	0					10386.7	803.282
	1.9115	1.02289				10114	16357.2		0.903399	1.46105			0.15	0.18				0.3	0.33					8464	1964.27
	1.73428	1.28505				10783.5	9842.5		0.9632	0.879149			0.12	0.27				0.2857	0.1428
						8584.33	9483.5		0.766767	0.847082			0.17	0.39				0	0					n=10 animals/group
	n=5 animals/group, 5 neurons per animal					11486.7	12474.8		1.02601	1.11427			0.18	0.28				0.2857	0.16
						9253.5	10863.2		0.826538	0.970316			0.08	0.18				0	0.1428
						10178.7	12852.5		0.909176	1.14801			0.15	0.29				0	0					Figure 5i. Mean process length (mm) of Iba1+ cells
						11514.2	12880.3		1.02846	1.15049			0.28	0.26				0	0.2					PBS	CCL11
						10046.2	17921.5		0.897341	1.60078			0.14	0.31				0	0.22					62.35	40.725
						16294.2	12790.5		1.45542	1.14247			0.18	0.19				0.167	0.25					61.1	50.32
						10780.7	15316.2		0.962947	1.36807			0.09	0.21				0	0.2857					70.425	47.3
						13068.5	16764.8		1.1673	1.49746			0.12	0.16				0.2	0.2857					72.08	90.02
						13840	16274.2		1.23621	1.45364			0.17	0.24				0	0.1428					110.275	55.4
						12342	13537.3		1.10241	1.20918			0.05	0.15				0	0					69.275	41.7
						10454.8	10446.7		0.933843	0.933114			0.16	0.12				0	0.33					112.385	56.471
													0.13	0.19				0	0.2857					74.518	51.734
						n=16 animals/group							0.22	0.35				0	0					65.992	81.069
													0.05	0.31										75.31	49.453
																		n=19 animals/group
													n=20 animals/group											n=10 animals/group

## Sheet: Suppl Fig 1
Suppl Figure 1
	Suppl Figure 1a. Lymphocyte counts post-BMT
		OB
	2 weeks	1.68	1.32	1.33	1.34	1.23	1.75	1.58	2.23		OB	Old bone marrow
	4 weeks	4.13	5.94	5.89	5.2	5.39	4.47	3.38	5.71		YB	Young bone marrow
	6 weeks	8.08	6.96	8.13	7.67	7.85	5.45	6.52	10.36
	9 weeks	7.06	10.9	6.75	8.86	8.66	14.2	6.93	10.76
	12 weeks	9.42	10.07	5.46	10.78	10.62	11.47	6.36	10.59
		YB
	2 weeks	3.97	2.34	2.57	3.37	4.17	2.91	3.84	4.57
	4 weeks	6.62	9.98	6.44	8.56	7.63	5.85	5.49
	6 weeks	10.42	9.6	10.48	6.55	9.27	8.41	9.08	7.68
	9 weeks	10.58	10.38	10.25	6.54	13.23	8.65	10.77	9.5
	12 weeks	9.26	10.22	9.11	9.26	9.4	6.9	14.93	9.72
	n=8 animals/group

## Sheet: Suppl Fig 2
Suppl Figure 2
	Suppl Figure 2a. Open field activity (last 5 min)					Suppl Figure 2b. Open field distance (m; last 5 min)					Suppl Figure 2c. Open field speed (cm/s; last 5 min)					Suppl Figure 2d. Y-maze total arm entries
	YC	OC	OB	YB		YC	OC	OB	YB		YC	OC	OB	YB		YC	OC	OB	YB
	134	91	75	105		12.14	2.65	6.35	6.34		0.5	0.6	2.4	0.6		27	30	18	33			Experiment 1
	151	27	58	92		6.48	5.35	8.17	5.87		3.3	1.3	0.6	2.4		39	13	36	17			Experiment 2
	109	84	84	12		1.94	3.71	7.73	8.22		3.4	0.6	0.8	3.3		49	27	17	32			Experiment 3
	127	54	74	74		5.61	6	6.94	8.9		3.1	1.4	0.6	0.3		49	33	22	29
	65	62	75	84		7.74	7.35	4.13	6.45		0.6	4.2	1.5	3.5		38	23	16	22
	106	48	46	48		8.14	6.12	8.62	8.19		3.5	0.7	0.5	2.8		45	35	23	30		YC	Young control
	132	19	16	65		2.16	4.35	10.67	4.57		0.9	0.4	2.1	2.4		37	32	31	48		OC	Old control
	89	58	93	73		7.66	2.7	2.72	1.75		2.6	1.3	3.6	0.4		44	18	41	28		OB	Old bone marrow
	172	64	137	109		5.93	5.88	4.52	8.36		0.8	1.8	2.4	1		17	26	17	17		YB	Young bone marrow
	150	81	137	81		5.72	4.25	9.36	4.18		2.6	1	1.2	1.6		23	23	23	30
	156	84	75	129		6.19	6.16	3	6.32		0.4	2.5	0.3	4.3		17	35	27	23
	173	163	82	82		6.46	8.87	2.22	4.75		1.4	0.6	0.6	2.5		30	27	33	24
	195	39	19	114		6.93	5.7	4.91	4.12		2.3	2.2	1.7	0.6		23	31	28	34
	235	84	10	85		7.42	4.36	3.15	6.99		3.9	0.5	1.2	3.6		24	15	18	31
	62	92	69	56		8.96	3.42	6.63	6.74		1.4	1	0.8	2.8		27	16	27	16
	77	92	85	83		6.43	5.76	5.47	4.75		1.3	0.8	1	2		34	26	26	27
	117	185	83	92		5.12	8.44	7.31	5.33		2.1	1.4	4.6	2.5		21	22	31	18
	138	123	47	110		2.3	3.27	6.58	7.16		3.3	2.6	3.3	1.2		29	29	16	26
	82	28	84	83		8.2	5.54	1.24	8.24		2.14	3.4	0.8	2.1		34	31	29	19
	206	29	63	85		6.35	7.3	3.14	6.54		0.7	3.7	0.9	1.3		19	14	22	22
	59	49	85	109		4.72	3.61	8.72	3.32		3.2	2.2	1.4	2.2		25	28	23	28
	62	91	83	112		3.11	2.89	5.99	6.54		0.4	1.7	1.9	0.8		27	15	18	14
	111	102	107	65		5.3	5.64	7.32	4.34		1.1	4.4	2.3	0.5		35	24	24	27
	106	85	84	72		4.69	6.71	9.18	8.43		2.9	4.2	3.1	3.5		31	17	28	18
	71	57	118	85		6.04	1.2	4.89	6.57		3.3	0.6	3.4	2.5		26	13	27	25
	71	87	156	112		6.16	5.86	3.82	8.48		0.8	1.4	3.2	2		19	28	14	29
	162	134	72	107		6.9	11.34	1.44	1.58		2	0.4	0.8	2.8		25	12	31	31
	84	64	83	103		11.27	6.28	6	3.72		5.7	0.25	0.7	0.4		26	33	19	38
	122	47	204	118		7.15	7.2	4.57	6.46		1.8	0.6	2.6	0.7		22	31	32	14
	97	37	118	81		6.34	10.14	3.63	7.32		3.2	0.5	2.3	0.1		25	24	26	27
	84	81	117	71		10.12	3.98	5.54	7.31		3.6	1.5	3.4	0.9		27	26	28	19
	102	62	83	63		5.32	5.62	4.22	2.78		3.4	2.3	0.6	0.8		31	18	31	22
	58	217		85		8.34	6.66	8.97	6.45		1.3	3.4	0.4	2.6		22	31	29	27
	78	94		100		3.79	7.4	3.11	5.97		3.4	2.1	3.3	1		18	22	25	31
	56	119		117		6.41	8.67	3.59	5.76		2.1	1.6	0.8	1.1		29	25	29	39
	112	73		122		8.32	4.24	5.86	4.42		1.8	0.7	0.8	2.1		25	31	31	14
	82	212		82		7.67	4.18	7.53	4.65		4.3	0.6	0.3	0.8		31	18	33	28
	149	118		57		5.41	6.34	4.26	9.19		3.3	1.4	3.1	1.2		32	14	29	36
	87	56		95		4.2	5.17	8.78	6.86		1.4	1.1	0.6	2.6		31	36	31	14
	119	72		72		13.46	2.28		7.31		3.1	2.7		3.3		28	21	38	21
		103		56		5.89	5.16		8.65		1.6	1.2		0.8		14	28	27	17
		110		108		6.33	4.99		7.36		2.3	1		2.2		29	28	18	18
		81		117		14.64	6		4.44		1.4	1		2.4		31	32	31	22
						11.18	10.56		7		3.5	1.7		3.1		25	15	15	26
	n=32-43 animals/group					4.43	6.84		8.43		0.7	0.2		2.5		33	17
						11.28	3.76		4.83		2.6	3.1		2.7		25	26
						6.46	6.82		4.59		0.5	2.8		3
						4.73	3.44		9.13		2.3	2.3		2.8		n=44-46 animals/group
						11.14	9		6.75		1.4	2.5		2.1
						6.24			4.12		1.5			2.4
									5.4					0.6
						n=39-51 animals/group					n=39-51 animals/group
Supp Fig 2e. Barnes maze, latency
Day 1					Day 2					Day 3					Day 4
YC	OC	OB	YB		YC	OC	OB	YB		YC	OC	OB	YB		YC	OC	OB	YB
100	240	240	219		60	125	125	101		109	115	240	216		47	149	240	187
90	240	240	100		41	212	212	93		51	240	35	149		60	97	86	240
89	240	210	81		76	143	143	99		42	130	80	101		45	195	95	204
210	240	240	28		103	133	133	99		73	96	104	128		68	128	137	92
175	240	240	240		145	154	133	200		40	134	100	97		43	199	140	79
84	240	160	240		54	225	154	68		82	240	240	61		43	128	195	167
65	240	95	240		165	105	225	240		41	127	65	210		212	230	190	165
112	117	174	193		54	125	105	164		70	185	126	194		86	230	140	110
115	240	133	240		165	202	125	165		45	216	120	110		86	110	157	95
72	240	119	201		130	143	202	86		240	105	140	91		55	96	87	110
	200	210	240			133	143	240			135	240	240			127	106	83
	190	240	98			144	133	101			90	190	115			198	210	97
	240		240			240		93			215		84			200		112
			192					157					240					119
			73					65					115					97
Day 7					Day 8					Day 9					n=10-15 animals/group
YC	OC	OB	YB		YC	OC	OB	YB		YC	OC	OB	YB
62	240	140	185		84	240	240	205		240	115	165	213
159	86	42	181		130	235	240	210		109	199	210	210
100	120	140	105		109	240	230	123		61	240	80	49
92	58	240	141		75	240	90	54		38	216	54	43
75	96	230	92		86	150	150	82		40	79	186	40
42	240	150	57		215	212	96	110		37	37	90	58
34	45	80	151		168	54	117	240		66	65	134	214
74	177	56	165		115	31	108	110		40	224	240	138
39	240	215	211		64	165	200	115		240	73	240	75
105	240	143	182		31	240	210	86		71	175	240	72
	220	94	112			210	157	212			84	240	103
	110	240	187			165	184	190			210	240	185
	212		76			127		185			240		41
			72					73					104
			40					53					130

## Sheet: Suppl Fig 3
Suppl Figure 3
	Supp Fig 3d. BrdU positive cells
	YC	OC	OB	YB
	7	4.84	2.5	2.5		YC	Young control
	8.57	3.53	2.79	3.24		OC	Old control
	1.92	4	3.59	3.07		OB	Old bone marrow
	5.18	2.94	2.75	2.3		YB	Young bone marrow
	13.2
	n=4-5 animals/group
